# Supplementary material for: Multivariate Chemometric Comparison of Forced Degradation and Electrochemical Oxidation LC–MS Profiles of Maraviroc
Source: Molecules. 2023 Jan 25;28(3):1195. doi: 10.3390/molecules28031195 (PMC9920961; doi:10.3390/molecules28031195)
Supplement: Supplementary file 1 [file molecules-28-01195-s001.zip]

Archive with 1 entries (1 files):
- molecules-2146117-supplementary.pdf
